# Supplementary material for: Syntheses of New Multisubstituted 1-Acyloxyindole Compounds
Source: Molecules. 2022 Oct 10;27(19):6769. doi: 10.3390/molecules27196769 (PMC9570991; doi:10.3390/molecules27196769)
Supplement: Supplementary file 1 [file molecules-27-06769-s001.zip]

Archive with 1 entries (1 files):
- molecules-1957779-supplementary.pdf
